# Supplementary material for: Convergence of cMyc and β‐catenin on Tcf7l1 enables endoderm specification
Source: EMBO J. 2015 Dec 16;35(3):356–68. doi: 10.15252/embj.201592116 (PMC4741304; doi:10.15252/embj.201592116)
Supplement: Supplementary file 3 — Table EV2 [file EMBJ-35-356-s003.xlsx]

## Sheet: Data
Morrison_Table EV2
Gene	Primers (for/rev, 5’ to 3’)	UPL probe
Tbra	cagcccacctactggctcta	100
	gagcctggggtgatggta
Cer1/Cerl1	actgtgcccttcaaccaga	105
	agcagtgggagcagaagc
CXCR4	tggaaccgatcagtgtgagt	38
	gggcaggaagatcctattga
FoxA2	gagcagcaacatcaccacag	77
	cgtaggccttgaggtccat
Flk1	cagtggtactggcagctagaag	68
	acaagcatacgggcttgttt
Hhex	tcagaatcgccgagctaaat	2
	ctgtccaacgcatccttttt
Nanog	ttcttgcttacaagggtctgc	110
	agaggaagggcgaggaga
Pou5f1/Oct4	gttggagaaggtggaaccaa	95
	ctccttctgcagggctttc
Rex1	gagtccaccagcgtgaagac	83
	gtcttctcctcagccttctcc
Sox17	cacaacgcagagctaagcaa	97
	cgcttctctgccaaggtc
Tbx6	cgctgtggggacagagat	9
	tgactgatactcggcaagca
Desmin	gccacctaccggaagctact	15
	gcagagaaggtctggataggaa
Myf5	ctgctctgagcccaccag	10
	gacagggctgttacattcagg
Tubulin3/Tubb3	gcgcatcagcgtatactacaa	104
	ttccaagtccaccagaatgg
Tcf7l1	ctgagcagcccgtacctct	22
	aggggccatttcatctgtag
Pdx1	gaaatccaccaaagctcacg	51
	cgggttccgctgtgtaag
Ngn3	aaactccaaagggtggatga	93
	tgtgccagcctctgacttag
cMyc	cctagtgctgcatgaggaga	77
	tcttcctcatcttcttgctcttc
Eomes	accggcaccaaactgaga	9
	aagctcaagaaaggaaacatgc
nMyc	cctccggagaggataccttg	69
	tctctacggtgaccacatcg
Miz1	tgtgtataaaagtcaatgggaaactc	77
	cgcttctgttcaatcccatt
Sox7	gcggagctcagcaagatg	97
	gggtctcttctgggacagtg
Taqman probes
Gapdh	Applied Biosystems, 4352339E
Actb	Applied Biosystems, 4352341E
FoxA2	Mm01976556_s1
Tbra	Mm01318252
ChIP primers
Gene desert chrm 5	gattgcagagtaagatcccttgat
	gcgtaagttctacatgctgcttta
Gene desert chrm19	gcatccccttggactaaatcc
	ccagggcgtgtttaaattgg
FoxA2	ccacaggagccttttatgtga
	ccagcaatcaggccttctc
Eomes	aagtaaagtccccggtttgg
	ggtcattagcattctgtttttcc
NodalA	agggaattttggggcttaac
	gagcacttgtgtggacttgc
NodalB	cacttccaaggaattagctgttct
	cgattagccagggactctca
Tcf7l1 promoter primers
1	cagaagagggcgtcagatct
	aaaaggggctggagagatgg
2	tccagaagagggcatcaaatct
	gtaagagcacccgactgttc
3	gagtacactgtagctgtctcca
	agtgctgggattaaaggcct
4	cacgagggagggtgtgtg
	agtctagagcctgagtttggt
5	ccctgactgtcctggatctc
	acatatagctttcggtgtctcat
6	gtagctctctccatcacccc
	ccagcctggtctacacaatg
7	acacgctctaccatctccat
	ccccatgtcttcagttccct
8	tcccgtctgaatccaagaca
	atcagcccttctactcagcc
9	tagagggagggtgcgagaaa
	cactcgtattcacactcgcg
FoxA2 promoter primers
1	tctgaggggacggtaggaat
	ctgtctgtccgtctgtgtct
2	ccctttctggagctaggag
	accccagtccggtcttttag
3	tgaggtgggtagccagaaag
	gacagccaatttgcaaagcg

## Sheet: Legend
Detailed primers and UPL probe numbers.
